# Supplementary material for: Catalytic mechanism of the zinc-dependent MutL endonuclease reaction
Source: Life Sci Alliance. 2023 Jul 24;6(10):e202302001. doi: 10.26508/lsa.202302001 (PMC10366529; doi:10.26508/lsa.202302001)
Supplement: Supplementary file 1 [file LSA-2023-02001_SdataFS1.xlsx]

## Sheet: Sheet1
Source data for Fig S1
	Absence of Zn for Zn-soaked crystal				Zn for Zn-soaked crystal				Mn-cocrystal
energy (KeV)	Wavelength	Zn-soaked		energy (KeV)	Wavelength	Zn-soaked		energy (KeV)	wavelength	Mn
9.69962	1.2784	0.387392		9.69962	1.2784	4.35302		6.55589	1.89143	6.6603
9.69887	1.2785	0.355371		9.69887	1.2785	4.50067		6.55554	1.89153	7.90809
9.69811	1.2786	0.350218		9.69811	1.2786	4.44828		6.55519	1.89163	8.55605
9.69735	1.2787	0.34307		9.69735	1.2787	4.5119		6.55485	1.89173	8.67666
9.69659	1.2788	0.341421		9.69659	1.2788	4.45971		6.5545	1.89183	8.76478
9.69583	1.2789	0.354069		9.69583	1.2789	4.44327		6.55415	1.89193	8.67492
9.69507	1.279	0.34852		9.69507	1.279	4.55		6.55381	1.89203	8.69772
9.69432	1.2791	0.349175		9.69432	1.2791	4.52833		6.55346	1.89213	8.64263
9.69356	1.2792	0.35663		9.69356	1.2792	4.45982		6.55311	1.89223	8.52243
9.6928	1.2793	0.363739		9.6928	1.2793	4.48684		6.55277	1.89233	8.25395
9.69204	1.2794	0.365231		9.69204	1.2794	4.45		6.55242	1.89243	8.0101
9.69129	1.2795	0.382053		9.69129	1.2795	4.57556		6.55208	1.89253	7.78346
9.69053	1.2796	0.382828		9.69053	1.2796	4.76447		6.55173	1.89263	7.48581
9.68977	1.2797	0.389966		9.68977	1.2797	4.75132		6.55138	1.89273	7.12997
9.68901	1.2798	0.379355		9.68901	1.2798	4.77763		6.55104	1.89283	6.85129
9.68826	1.2799	0.389924		9.68826	1.2799	4.77207		6.55069	1.89293	6.4795
9.6875	1.28	0.387723		9.6875	1.28	4.81159		6.55035	1.89303	6.11048
9.68674	1.2801	0.395023		9.68674	1.2801	4.84868		6.55	1.89313	5.64647
9.68599	1.2802	0.3958		9.68599	1.2802	4.78261		6.54965	1.89323	5.3142
9.68523	1.2803	0.405271		9.68523	1.2803	4.80632		6.54931	1.89333	4.80808
9.68447	1.2804	0.406832		9.68447	1.2804	4.82609		6.54896	1.89343	4.43182
9.68372	1.2805	0.410639		9.68372	1.2805	4.8498		6.54862	1.89353	3.97284
9.68296	1.2806	0.391834		9.68296	1.2806	5.09354		6.54827	1.89363	3.43651
9.68221	1.2807	0.386818		9.68221	1.2807	5.22559		6.54792	1.89373	2.96081
9.68145	1.2808	0.372752		9.68145	1.2808	5.27045		6.54758	1.89383	2.61037
9.68069	1.2809	0.397622		9.68069	1.2809	5.53369		6.54723	1.89393	2.1576
9.67994	1.281	0.384051		9.67994	1.281	5.60238		6.54689	1.89403	1.80621
9.67917	1.2811	0.371365		9.67917	1.2811	5.70106		6.54654	1.89413	1.52058
9.67842	1.2812	0.385048		9.67842	1.2812	5.67328		6.5462	1.89423	1.26156
9.67766	1.2813	0.386544		9.67766	1.2813	5.60185		6.54585	1.89433	1.08296
9.67691	1.2814	0.379554		9.67691	1.2814	5.31788		6.5455	1.89443	0.956357
9.67615	1.2815	0.361235		9.67615	1.2815	5.09656		6.54516	1.89453	0.813409
9.6754	1.2816	0.38148		9.6754	1.2816	5.32143		6.54481	1.89463	0.725316
9.67464	1.2817	0.384135		9.67464	1.2817	5.25495		6.54446	1.89473	0.698101
9.67389	1.2818	0.385946		9.67389	1.2818	5.6053		6.54412	1.89483	0.617721
9.67313	1.2819	0.396413		9.67313	1.2819	5.33907		6.54377	1.89493	0.617331
9.67238	1.282	0.371925		9.67238	1.282	4.93518		6.54343	1.89503	0.569075
9.67162	1.2821	0.371763		9.67162	1.2821	4.29762		6.54308	1.89513	0.597468
9.67087	1.2822	0.362081		9.67087	1.2822	3.28042		6.54274	1.89523	0.558935
9.67012	1.2823	0.378449		9.67012	1.2823	2.26622		6.54239	1.89533	0.558228
9.66936	1.2824	0.364885		9.66936	1.2824	1.45503		6.54205	1.89543	0.605063
9.66861	1.2825	0.361095		9.66861	1.2825	1.01587		6.5417	1.89553	0.626186
9.66785	1.2826	0.349766		9.66785	1.2826	0.824074		6.54136	1.89563	0.631646
9.6671	1.2827	0.343518		9.6671	1.2827	0.701058		6.54101	1.89573	0.591772
9.66635	1.2828	0.359146		9.66635	1.2828	0.586755		6.54067	1.89583	0.55
9.66559	1.2829	0.355674		9.66559	1.2829	0.562334		6.54032	1.89593	0.499683
9.66484	1.283	0.362433		9.66484	1.283	0.549072		6.53998	1.89603	0.469918
9.66409	1.2831	0.361043		9.66409	1.2831	0.520584		6.53963	1.89613	0.480684
9.66333	1.2832	0.378914		9.66333	1.2832	0.472776		6.53929	1.89623	0.446768
9.66258	1.2833	0.387776		9.66258	1.2833	0.46817		6.53894	1.89633	0.435361
9.66183	1.2834	0.384847		9.66183	1.2834	0.435591		6.5386	1.89643	0.403042
9.66108	1.2835	0.394398		9.66108	1.2835	0.456839		6.53825	1.89653	0.408745
9.66032	1.2836	0.385777		9.66032	1.2836	0.409031		6.53791	1.89663	0.380862
9.65957	1.2837	0.386457		9.65957	1.2837	0.455511		6.53756	1.89673	0.400127
9.65882	1.2838	0.372758		9.65882	1.2838	0.426099		6.53722	1.89683	0.414975
9.65807	1.2839	0.381545		9.65807	1.2839	0.375		6.53687	1.89693	0.387937
9.65731	1.284	0.394112		9.65731	1.284	0.390146		6.53653	1.89703	0.399619
9.65656	1.2841	0.392913		9.65656	1.2841	0.399467		6.53619	1.89713	0.38843
9.65581	1.2842	0.381777		9.65581	1.2842	0.422104		6.53584	1.89723	0.388677
9.65506	1.2843	0.390501		9.65506	1.2843	0.377333		6.5355	1.89733	0.416137
9.65431	1.2844	0.389829		9.65431	1.2844	0.383178		6.53515	1.89743	0.343293
9.65355	1.2845	0.380663		9.65355	1.2845	0.405333		6.53481	1.89753	0.381679
9.6528	1.2846	0.370584		9.6528	1.2846	0.34221		6.53446	1.89763	0.396431
9.65205	1.2847	0.369235		9.65205	1.2847	0.330667		6.53412	1.89773	0.376036
9.6513	1.2848	0.368306		9.6513	1.2848	0.391188		6.53377	1.89783	0.35523
9.65055	1.2849	0.389618		9.65055	1.2849	0.374667		6.53343	1.89793	0.335245
9.6498	1.285	0.389091		9.6498	1.285	0.385027		6.53309	1.89803	0.370701
9.64905	1.2851	0.391294		9.64905	1.2851	0.374332		6.53274	1.89813	0.356505
9.6483	1.2852	0.398262		9.6483	1.2852	0.382353		6.5324	1.89823	0.36775
9.64755	1.2853	0.378781		9.64755	1.2853	0.372497		6.53205	1.89833	0.358009
9.6468	1.2854	0.376956		9.6468	1.2854	0.34492		6.53171	1.89843	0.366305
9.64604	1.2855	0.380427		9.64604	1.2855	0.335561		6.53137	1.89853	0.360205
9.64529	1.2856	0.388405		9.64529	1.2856	0.342246		6.53102	1.89863	0.36445
9.64454	1.2857	0.397756		9.64454	1.2857	0.356091		6.53068	1.89873	0.350608
9.64379	1.2858	0.397441		9.64379	1.2858	0.361446		6.53033	1.89883	0.350192
9.64304	1.2859	0.388346		9.64304	1.2859	0.334225		6.52999	1.89893	0.346795
9.64229	1.286	0.38903		9.64229	1.286	0.352075		6.52965	1.89903	0.354715
9.64154	1.2861	0.391911		9.64154	1.2861	0.376171		6.5293	1.89913	0.319409
9.64079	1.2862	0.381895		9.64079	1.2862	0.378849		6.52896	1.89923	0.337621
9.64005	1.2863	0.398802		9.64005	1.2863	0.343164		6.52861	1.89933	0.374517
9.6393	1.2864	0.398576		9.6393	1.2864	0.354752		6.52827	1.89943	0.351804
9.63855	1.2865	0.399158		9.63855	1.2865	0.35743		6.52793	1.89953	0.35567
9.6378	1.2866	0.388121		9.6378	1.2866	0.384719		6.52758	1.89963	0.346873
9.63705	1.2867	0.379186		9.63705	1.2867	0.379357		6.52724	1.89973	0.341935
9.6363	1.2868	0.388646		9.6363	1.2868	0.338255		6.5269	1.89983	0.364516
9.63555	1.2869	0.368872		9.63555	1.2869	0.34094		6.52655	1.89993	0.31745
9.6348	1.287	0.367956		9.6348	1.287	0.334228		6.52621	1.90003	0.36036
9.63405	1.2871	0.398249		9.63405	1.2871	0.325737		6.52587	1.90013	0.354569
9.6333	1.2872	0.388471		9.6333	1.2872	0.350736		6.52552	1.90023	0.350708
9.63255	1.2873	0.388864		9.63255	1.2873	0.370817		6.52518	1.90033	0.343408
9.6318	1.2874	0.378714		9.6318	1.2874	0.392236		6.52483	1.90043	0.315315
9.63105	1.2875	0.360769		9.63105	1.2875	0.34893		6.52449	1.90053	0.335907
9.63031	1.2876	0.386597		9.63031	1.2876	0.364123		6.52415	1.90063	0.33955
9.62956	1.2877	0.370444		9.62956	1.2877	0.369973		6.5238	1.90073	0.352412
9.62881	1.2878	0.399759		9.62881	1.2878	0.364123		6.52346	1.90083	0.374036
9.62806	1.2879	0.389372		9.62806	1.2879	0.375335		6.52312	1.90093	0.376123
9.62731	1.288	0.378134		9.62731	1.288	0.365952		6.52277	1.90103	0.327985
9.62657	1.2881	0.370876		9.62657	1.2881	0.377005		6.52243	1.90113	0.360719
9.62582	1.2882	0.379446		9.62582	1.2882	0.359249		6.52209	1.90123	0.354942
9.62507	1.2883	0.379436		9.62507	1.2883	0.364611		6.52174	1.90133	0.355356
9.62434	1.2884	0.386799		9.62434	1.2884	0.442359		6.52141	1.90143	0.36457
