# Supplementary material for: Catalytic mechanism of the zinc-dependent MutL endonuclease reaction
Source: Life Sci Alliance. 2023 Jul 24;6(10):e202302001. doi: 10.26508/lsa.202302001 (PMC10366529; doi:10.26508/lsa.202302001)
Supplement: Supplementary file 3 [file LSA-2023-02001_SdataF3.xlsx]

## Sheet: Sheet1
Source data for Fig. 3B						Source data for Fig. 3A
[aqMutL] (mM)	Zn	Cd	Zn SD	Cd SD		time (h)	Zn	Cd	Zn SD	Cd SD
0	0	0	0	0		0	79.8308	78.4907	5.64815	7.40215
0.25	13.2513	0.00564429	1.96913	0.00977619		3	81.0098	62.5901	4.39533	8.45756
0.5	26.6548	0.0459149	3.12672	0.079527		6	79.2206	44.3892	7.84434	16.0046
1	31.8644	0.528845	2.69665	0.915987		12	78.4206	10.149	6.93019	8.00029
2	32.4323	4.41362	3.43098	3.28114		24	80.0321	0	8.76691	0
3	34.8349	9.86073	7.0957	8.70715
