# Supplementary material for: Catalytic mechanism of the zinc-dependent MutL endonuclease reaction
Source: Life Sci Alliance. 2023 Jul 24;6(10):e202302001. doi: 10.26508/lsa.202302001 (PMC10366529; doi:10.26508/lsa.202302001)
Supplement: Supplementary file 4 [file LSA-2023-02001_SdataFS4.xlsx]

## Sheet: Sheet1
Souce data for Fig. S4
	% Shifted		SD
conc (uM)	Zn-aqMutL	Cd-aqMutL	Zn-aqMutL	Cd-aqMutL
0	0	0	0	0
0.1	29.6714	31.6061	2.91513	2.83277
0.3	71.458	79.6687	2.97723	1.68846
0.9	95.9357	96.9239	3.37506	3.95556
1.5	99.2874	100	1.2342	0
2.5	99.7988	100	0.348427	0
3.5	100	100	0	0
