# Supplementary material for: Catalytic mechanism of the zinc-dependent MutL endonuclease reaction
Source: Life Sci Alliance. 2023 Jul 24;6(10):e202302001. doi: 10.26508/lsa.202302001 (PMC10366529; doi:10.26508/lsa.202302001)
Supplement: Supplementary file 5 [file LSA-2023-02001_SdataF5.xlsx]

## Sheet: Sheet1
Source data for Fig. 5E						Source data for Fig. 5C																						Source data for Fig. 5H
[aqMutL]	WT	R406A	R406T	R406K		[aqMutL]	WT_1	R406A_1	R406T_1	R406K_1	WT_2	R406A_2	R406T_2	R406K_2	WT_3	R406A_3	R406T_3	R406K_3	WT av	R406A av	R406T av	R406K av	WT sd	R406A sd	R406T sd	R406K sd			mutation rate	lower limit	upper limit
0	0	0	0	0		0	0	0	0	0	0	0	0	0	0	0	0	0	0	0	0	0	0	0	0	0		wild without plasmid	3.83	2.57	5.35	1.26	1.52
0.05	29.2956	0.932936	0	10.1194		0.05	14.0019	12.3968	13.0924	10.0982	15.1549	10.0691	19.9249	14.1217	19.3566	4.97892	11.3413	7.70939	16.1711	9.14827	14.7862	10.6431	2.81829	3.7937	4.53557	3.24072		ΔmutL without plasmid	18.4	13.7	23.4	4.7	5
0.1	42.7976	1.99234	0	18.9969		0.1	25.6643	28.575	25.8214	25.8286	34.4852	22.2204	26.6959	15.7772	35.7805	17.9418	28.2009	20.3595	31.9767	22.9124	26.9061	20.6551	5.5049	5.35027	1.20361	5.03218		empty vector	22.4	16.6	28.7	5.8	6.3
0.2	83.5795	1.24498	2.14455	31.2647		0.2	58.4228	56.536	58.9746	54.4258	63.8005	51.6558	60.2628	49.539	71.286	53.6718	62.7845	57.3637	64.5031	53.9545	60.674	53.7762	6.46034	2.45235	1.93793	3.95262		Wildtype ttmutL	4.81	3.35	6.49	1.46	1.68
0.3	100	1.37382	2.7231	49.0419		0.3	87.3866	85.2472	86.7537	83.3934	85.1473	80.6888	83.5756	83.5369	91.604	87.1278	88.9798	86.1026	88.0459	84.3546	86.4363	84.3443	3.27848	3.31101	2.71605	1.52443		R500T ttmutL	14.6	10.8	18.7	3.8	4.1
0.4	100	3.4178	6.59569	68.615		0.4	95.4765	98.7565	95.0918	98.0175	95.1903	86.2542	96.6305	95.7464	97.0338	95.3971	94.3198	95.8709	95.9002	93.4693	95.3474	96.5449	0.992087	6.47026	1.17632	1.27683		R500K ttmutL	16.6	12.2	21.4	4.4	4.8
0.7	100	2.40616	7.05553	100		0.7	100	100	100	100	100	100	100	100	100	100	100	100	100	100	100	100	0	0	0	0
