# Supplementary material for: Catalytic mechanism of the zinc-dependent MutL endonuclease reaction
Source: Life Sci Alliance. 2023 Jul 24;6(10):e202302001. doi: 10.26508/lsa.202302001 (PMC10366529; doi:10.26508/lsa.202302001)
Supplement: Supplementary file 6 [file LSA-2023-02001_SdataFS9.xlsx]

## Sheet: Sheet1
Source data for Fig. S9
	Wild	R406A	R406T	R406K
250	-0.0649219	-0.206978	0.0193933	-0.345393
249.8	-0.0743429	-0.248162	0.0426121	-0.369
249.6	-0.106491	-0.276751	0.0345251	-0.392356
249.4	-0.147875	-0.295507	0.00335034	-0.408104
249.2	-0.188617	-0.307424	-0.0430144	-0.415773
249	-0.222834	-0.315328	-0.0974116	-0.419492
248.8	-0.248335	-0.321562	-0.153782	-0.425156
248.6	-0.265741	-0.32778	-0.207369	-0.437817
248.4	-0.277379	-0.334882	-0.254839	-0.459999
248.2	-0.28615	-0.343066	-0.294232	-0.49114
248	-0.294654	-0.352006	-0.324868	-0.528129
247.8	-0.304612	-0.361065	-0.34712	-0.566477
247.6	-0.316694	-0.369549	-0.36216	-0.601702
247.4	-0.330619	-0.376902	-0.371663	-0.630436
247.2	-0.345488	-0.382861	-0.377535	-0.651041
247	-0.360164	-0.387504	-0.381651	-0.663624
246.8	-0.373628	-0.391229	-0.385656	-0.66963
246.6	-0.385222	-0.394657	-0.390817	-0.671228
246.4	-0.394766	-0.398503	-0.397964	-0.670751
246.2	-0.402544	-0.403433	-0.40747	-0.670326
246	-0.4092	-0.409959	-0.419311	-0.671744
245.8	-0.415589	-0.418364	-0.43315	-0.676493
245.6	-0.422634	-0.428697	-0.448461	-0.685825
245.4	-0.431189	-0.440816	-0.464651	-0.700728
245.2	-0.441948	-0.454467	-0.481183	-0.721743
245	-0.455382	-0.469382	-0.497661	-0.748673
244.8	-0.471725	-0.485367	-0.513905	-0.780296
244.6	-0.490965	-0.502362	-0.529969	-0.814239
244.4	-0.512886	-0.520468	-0.546137	-0.847142
244.2	-0.537112	-0.539925	-0.562878	-0.87516
244	-0.563185	-0.561059	-0.580786	-0.894734
243.8	-0.590648	-0.584211	-0.600498	-0.903475
243.6	-0.619124	-0.609664	-0.622619	-0.900926
243.4	-0.64839	-0.637585	-0.647649	-0.88899
243.2	-0.678404	-0.667987	-0.675925	-0.871862
243	-0.709308	-0.700742	-0.707592	-0.855444
242.8	-0.741371	-0.735604	-0.742591	-0.846335
242.6	-0.774921	-0.772267	-0.780677	-0.850602
242.4	-0.810248	-0.810429	-0.821451	-0.872596
242.2	-0.847538	-0.849847	-0.864416	-0.914086
242	-0.886819	-0.890374	-0.909029	-0.973867
241.8	-0.927978	-0.931983	-0.954769	-1.04797
241.6	-0.970796	-0.974748	-1.00118	-1.13038
241.4	-1.01504	-1.01882	-1.04791	-1.21413
241.2	-1.06052	-1.06438	-1.09475	-1.29257
241	-1.10719	-1.11159	-1.14164	-1.36052
240.8	-1.15516	-1.16057	-1.18865	-1.41514
240.6	-1.20465	-1.21139	-1.23598	-1.45634
240.4	-1.25599	-1.26402	-1.2839	-1.48667
240.2	-1.30944	-1.31841	-1.33276	-1.5108
240	-1.3652	-1.37449	-1.38293	-1.53455
239.8	-1.42328	-1.43219	-1.43476	-1.56378
239.6	-1.48351	-1.49152	-1.48859	-1.60336
239.4	-1.54557	-1.55253	-1.54469	-1.65619
239.2	-1.60907	-1.61539	-1.60331	-1.72275
239	-1.67365	-1.68029	-1.66462	-1.80103
238.8	-1.73907	-1.7475	-1.72875	-1.88697
238.6	-1.80527	-1.81731	-1.79582	-1.97528
238.4	-1.87243	-1.88999	-1.86589	-2.06054
238.2	-1.94095	-1.96576	-1.93904	-2.13837
238	-2.01135	-2.0448	-2.01531	-2.20631
237.8	-2.08428	-2.12721	-2.09476	-2.26447
237.6	-2.16035	-2.213	-2.17741	-2.31551
237.4	-2.24009	-2.30213	-2.26328	-2.36424
237.2	-2.32387	-2.39446	-2.35235	-2.41669
237	-2.41191	-2.48984	-2.4446	-2.47899
236.8	-2.50418	-2.58803	-2.53994	-2.55617
236.6	-2.60049	-2.68876	-2.63825	-2.65126
236.4	-2.70046	-2.79173	-2.73937	-2.76476
236.2	-2.80361	-2.89665	-2.8431	-2.89469
236	-2.90936	-3.00322	-2.94924	-3.03699
235.8	-3.01712	-3.11115	-3.05756	-3.1864
235.6	-3.12638	-3.22024	-3.16786	-3.33739
235.4	-3.23675	-3.33034	-3.27997	-3.48507
235.2	-3.34801	-3.44141	-3.39374	-3.62584
235	-3.4602	-3.55353	-3.50907	-3.75762
234.8	-3.57353	-3.66684	-3.62592	-3.87979
234.6	-3.6884	-3.78161	-3.74428	-3.99285
234.4	-3.80526	-3.89815	-3.86419	-4.09795
234.2	-3.92452	-4.01675	-3.98569	-4.19647
234	-4.04643	-4.1377	-4.10884	-4.28981
233.8	-4.17102	-4.26119	-4.23369	-4.37938
233.6	-4.29798	-4.38728	-4.36024	-4.46674
233.4	-4.42679	-4.51591	-4.48845	-4.55386
233.2	-4.55669	-4.64687	-4.61823	-4.64327
233	-4.68691	-4.77983	-4.74942	-4.73795
232.8	-4.81674	-4.91437	-4.88181	-4.84099
232.6	-4.94571	-5.05005	-5.01516	-4.95497
232.4	-5.07365	-5.18641	-5.14918	-5.08121
232.2	-5.20071	-5.32307	-5.28359	-5.21921
232	-5.32731	-5.45971	-5.41807	-5.36628
231.8	-5.45403	-5.59613	-5.55238	-5.51779
231.6	-5.58145	-5.7322	-5.68626	-5.66781
231.4	-5.71004	-5.86789	-5.81954	-5.81031
231.2	-5.83998	-6.00323	-5.95206	-5.94037
231	-5.97115	-6.13824	-6.08376	-6.05545
230.8	-6.10311	-6.27292	-6.21458	-6.15603
230.6	-6.23518	-6.40726	-6.34452	-6.24577
230.4	-6.36656	-6.54117	-6.4736	-6.33074
230.2	-6.49648	-6.67448	-6.60185	-6.41826
230	-6.62428	-6.80698	-6.7293	-6.5153
229.8	-6.7496	-6.93844	-6.85597	-6.62703
229.6	-6.87235	-7.0686	-6.98184	-6.75573
229.4	-6.99276	-7.19722	-7.10688	-6.90042
229.2	-7.11131	-7.32412	-7.23102	-7.05727
229	-7.22862	-7.44916	-7.35417	-7.22054
228.8	-7.34537	-7.57227	-7.47621	-7.38395
228.6	-7.46218	-7.69345	-7.59699	-7.54191
228.4	-7.57944	-7.81272	-7.71635	-7.69055
228.2	-7.69735	-7.93015	-7.83415	-7.82809
228	-7.81575	-8.0458	-7.9502	-7.95462
227.8	-7.93423	-8.15967	-8.06437	-8.07153
227.6	-8.05207	-8.27174	-8.17651	-8.18064
227.4	-8.16843	-8.38194	-8.2865	-8.28345
227.2	-8.28234	-8.4901	-8.39424	-8.38069
227	-8.3929	-8.59602	-8.49965	-8.47229
226.8	-8.49936	-8.69948	-8.60265	-8.5577
226.6	-8.60124	-8.80026	-8.70323	-8.63649
226.4	-8.6984	-8.89818	-8.80136	-8.70887
226.2	-8.79104	-8.99316	-8.89706	-8.77606
226	-8.8797	-9.08521	-8.99034	-8.84027
225.8	-8.96516	-9.17451	-9.08128	-8.9044
225.6	-9.04831	-9.26133	-9.16994	-8.97133
225.4	-9.13001	-9.3461	-9.25642	-9.04328
225.2	-9.21094	-9.42929	-9.34083	-9.12113
225	-9.29153	-9.51144	-9.42331	-9.20413
224.8	-9.37183	-9.59304	-9.50399	-9.28992
224.6	-9.45161	-9.67451	-9.58301	-9.37501
224.4	-9.53035	-9.75614	-9.66052	-9.45551
224.2	-9.60747	-9.83806	-9.73668	-9.52807
224	-9.6824	-9.92019	-9.81161	-9.59066
223.8	-9.75477	-10.0023	-9.88544	-9.64322
223.6	-9.82457	-10.084	-9.95827	-9.68787
223.4	-9.8921	-10.1649	-10.0302	-9.72865
223.2	-9.95799	-10.2443	-10.1012	-9.77077
223	-10.0231	-10.3219	-10.1714	-9.8197
222.8	-10.0882	-10.3971	-10.2406	-9.87989
222.6	-10.1541	-10.4696	-10.3089	-9.95389
222.4	-10.221	-10.5393	-10.3762	-10.0416
222.2	-10.2889	-10.606	-10.4422	-10.14
222	-10.3571	-10.6698	-10.5069	-10.2441
221.8	-10.4247	-10.7308	-10.57	-10.3473
221.6	-10.4904	-10.7893	-10.6312	-10.443
221.4	-10.5528	-10.8456	-10.6904	-10.5258
221.2	-10.6109	-10.8999	-10.7472	-10.5925
221	-10.6637	-10.9525	-10.8014	-10.6421
220.8	-10.7109	-11.0036	-10.8529	-10.676
220.6	-10.7525	-11.0534	-10.9015	-10.697
220.4	-10.789	-11.1019	-10.947	-10.7084
220.2	-10.8211	-11.1491	-10.9896	-10.7131
220	-10.85	-11.1951	-11.0293	-10.7127
219.8	-10.8764	-11.2395	-11.0662	-10.7082
219.6	-10.9015	-11.282	-11.1006	-10.7002
219.4	-10.9259	-11.3225	-11.1328	-10.6897
219.2	-10.9501	-11.3605	-11.1631	-10.6789
219	-10.9745	-11.3957	-11.1919	-10.672
218.8	-10.9991	-11.4277	-11.2195	-10.6742
218.6	-11.0237	-11.4563	-11.2462	-10.6913
218.4	-11.0483	-11.4814	-11.2722	-10.7276
218.2	-11.0723	-11.5031	-11.2975	-10.785
218	-11.0958	-11.5216	-11.3222	-10.8615
217.8	-11.1185	-11.5373	-11.3461	-10.9513
217.6	-11.1406	-11.5506	-11.3689	-11.0454
217.4	-11.1622	-11.5621	-11.3901	-11.1337
217.2	-11.1838	-11.5721	-11.4094	-11.207
217	-11.2057	-11.581	-11.4262	-11.2592
216.8	-11.2281	-11.589	-11.4402	-11.2886
216.6	-11.2507	-11.5961	-11.4508	-11.2983
216.4	-11.273	-11.6022	-11.4578	-11.2952
216.2	-11.2938	-11.6069	-11.4612	-11.2879
216	-11.3115	-11.61	-11.4609	-11.284
215.8	-11.3242	-11.6112	-11.4573	-11.2887
215.6	-11.3304	-11.6103	-11.4508	-11.3027
215.4	-11.3289	-11.6072	-11.4419	-11.3224
215.2	-11.3197	-11.6022	-11.4315	-11.341
215	-11.3037	-11.5957	-11.4204	-11.3508
214.8	-11.2833	-11.5883	-11.4094	-11.3454
214.6	-11.2615	-11.5807	-11.3995	-11.3217
214.4	-11.2421	-11.5735	-11.3913	-11.2815
214.2	-11.2286	-11.5674	-11.3856	-11.2314
214	-11.2239	-11.5628	-11.3828	-11.1811
213.8	-11.2294	-11.5601	-11.3833	-11.1419
213.6	-11.2454	-11.5593	-11.3872	-11.1234
213.4	-11.2706	-11.5606	-11.3946	-11.1319
213.2	-11.3027	-11.5637	-11.4053	-11.1683
213	-11.3388	-11.5687	-11.4191	-11.2284
212.8	-11.3759	-11.5754	-11.4356	-11.3032
212.6	-11.4116	-11.584	-11.4546	-11.3816
212.4	-11.4443	-11.5946	-11.4756	-11.452
212.2	-11.4728	-11.6074	-11.4985	-11.5054
212	-11.4968	-11.6225	-11.5229	-11.5367
211.8	-11.516	-11.6402	-11.5486	-11.5456
211.6	-11.5303	-11.6603	-11.5755	-11.536
211.4	-11.5392	-11.6829	-11.6034	-11.5151
211.2	-11.5422	-11.7076	-11.6321	-11.4908
211	-11.5391	-11.7342	-11.6614	-11.4698
210.8	-11.5302	-11.7624	-11.6911	-11.4561
210.6	-11.5166	-11.7916	-11.7207	-11.4502
210.4	-11.5	-11.8216	-11.7498	-11.4491
210.2	-11.4832	-11.8521	-11.7776	-11.4476
210	-11.4689	-11.8827	-11.8033	-11.4396
209.8	-11.4593	-11.9127	-11.8258	-11.4203
209.6	-11.4551	-11.9414	-11.844	-11.3872
209.4	-11.4554	-11.9673	-11.8563	-11.3406
209.2	-11.4573	-11.9886	-11.8613	-11.2836
209	-11.4566	-12.0027	-11.857	-11.2208
208.8	-11.4481	-12.0065	-11.8416	-11.1573
208.6	-11.4269	-11.9966	-11.8128	-11.097
208.4	-11.3896	-11.9695	-11.7687	-11.042
208.2	-11.3346	-11.9219	-11.7067	-10.9922
208	-11.2622	-11.8514	-11.6249	-10.9452
207.8	-11.1741	-11.7565	-11.521	-10.8972
207.6	-11.0724	-11.6368	-11.3932	-10.8432
207.4	-10.9581	-11.4933	-11.24	-10.7781
207.2	-10.83	-11.3282	-11.0601	-10.6964
207	-10.6842	-11.1443	-10.8531	-10.5925
206.8	-10.514	-10.9448	-10.6192	-10.4609
206.6	-10.3112	-10.7326	-10.3593	-10.297
206.4	-10.0681	-10.5098	-10.0752	-10.0976
206.2	-9.77897	-10.277	-9.76939	-9.86241
206	-9.44264	-10.0334	-9.44524	-9.59513
205.8	-9.06331	-9.77642	-9.10668	-9.30397
205.6	-8.65087	-9.50231	-8.75811	-9.00102
205.4	-8.21978	-9.20642	-8.40407	-8.70027
205.2	-7.78703	-8.88407	-8.04905	-8.41445
205	-7.36929	-8.53123	-7.69705	-8.15124
204.8	-6.98032	-8.14542	-7.3514	-7.91014
204.6	-6.62863	-7.72628	-7.01436	-7.68062
204.4	-6.3164	-7.27601	-6.68695	-7.44287
204.2	-6.03953	-6.79944	-6.36877	-7.17105
204	-5.78905	-6.3039	-6.05793	-6.83888
203.8	-5.5532	-5.79866	-5.75114	-6.42607
203.6	-5.31993	-5.31993	-5.44389	-5.92438
203.4	-5.07906	-5.07906	-5.13071	-5.34114
203.2	-4.82365	-4.82365	-4.80562	-4.69955
203	-4.55035	-4.55035	-4.46257	-4.03496
202.8	-4.25865	-4.25865	-4.09599	-3.388
202.6	-3.94948	-3.94948	-3.70124	-2.79594
202.4	-3.62349	-3.62349	-3.27519	-2.28453
202.2	-3.27969	-3.27969	-2.81649	-1.86217
202	-2.91479	-2.91479	-2.326	-1.51813
201.8	-2.5235	-2.5235	-1.80675	-1.22518
201.6	-2.09991	-2.09991	-1.26407	-0.946194
201.4	-1.63941	-1.63941	-0.705295	-0.643039
201.2	-1.14077	-1.14077	-0.139478	-0.285618
201	-0.607918	-0.607918	0.423156	0.141129
200.8	-0.0508024	-0.0508024	0.971727	0.63381
200.6	0.514948	0.514948	1.49538	1.17156
200.4	1.06946	1.06946	1.9839	1.72088
200.2	1.59109	1.59109	2.42835	2.2431
200	2.05925	2.05925	2.82151	2.70244
