# Supplementary material for: Catalytic mechanism of the zinc-dependent MutL endonuclease reaction
Source: Life Sci Alliance. 2023 Jul 24;6(10):e202302001. doi: 10.26508/lsa.202302001 (PMC10366529; doi:10.26508/lsa.202302001)
Supplement: Supplementary file 7 [file LSA-2023-02001_SdataFS10.xlsx]

## Sheet: Sheet1
Source data for Fig. S10
Experimental data
preincubation time (h)	R406K	WT	R406K SD	WT SD
0	100	100	4.91311e-06	2.27615e-06
3	90.0131	79.5542	8.38445	3.92758
6	79.4805	56.0075	10.7229	17.4265
12	68.1739	13.2783	9.34999	10.3122
24	60.8509	0	12.6708	0
